# Supplementary material for: Dementia ascertainment in India and development of nation‐specific cutoffs: A machine learning and diagnostic analysis
Source: Alzheimers Dement (Amst). 2025 Mar 28;17(1):e70049. doi: 10.1002/dad2.70049 (PMC11952995; doi:10.1002/dad2.70049)
Supplement: Supplementary file 2 — Supporting Information [file DAD2-17-e70049-s003.xlsx]

## Sheet: column_names
Variables, including dataset and variable name, used in Machine Learning Analysis
Dataset Names	Variable	Dataset
prim_key	Primary Key	Harmonised LASI-DAD
r1wtresp	Post-stratification Weight	Harmonised LASI-DAD
r1agey	Age	Harmonised LASI-DAD
ragender	Gender	Harmonised LASI-DAD
raedyrs	Years of Education	Harmonised LASI-DAD
r1mstat	Marital Status	Harmonised LASI-DAD
r1jcocc_l	Current job occupation	Harmonised LASI
r1illiterate	Literacy	Harmonised LASI-DAD
hh1rural	Live in rural or urban area	Harmonised LASI-DAD
r1alzdeme	Ever had alzheimers/dementia	Harmonised LASI
r1psyche	Ever had psych problem	Harmonised LASI
r1stroke	Ever had stroke	Harmonised LASI
r1urinae	Ever diagnosed with urinary incontinence	Harmonised LASI
r1hearte	Ever had heart problem	Harmonised LASI
r1diabe	Ever had diabetes	Harmonised LASI
r1hibpe	Ever had high blood pressure	Harmonised LASI
r1systo	Average Systolic Blood Pressure	Harmonised LASI-DAD
r1diasto	Average Diastolic Blood Pressure	Harmonised LASI-DAD
r1i_memory	Self Rated Memory	Harmonised LASI-DAD
r1i_compmem	Self Rated Memory compared to two years ago	Harmonised LASI-DAD
r1i_hear	Whether any difficulty hearing or seeing	Harmonised LASI-DAD
r1sim_score	Similarity and difference summary score	Harmonised LASI-DAD
r1pro_score	Problem solving summary score	Harmonised LASI-DAD
r1hmse_score	Hindi Mini Mental State Examination	Harmonised LASI-DAD
r1cesd10	Centre for Epidemological Studies Depression scale	Harmonised LASI-DAD
r1ftired_d	Felt tired	Harmonised LASI-DAD
r1mindts_d	Trouble concentrating	Harmonised LASI-DAD
r1depres_d	Felt depressed	Harmonised LASI-DAD
r1fearl_d	Was afraid	Harmonised LASI-DAD
r1enlife_d	Enjoyed life	Harmonised LASI-DAD
r1flone_d	Felt lonely	Harmonised LASI-DAD
r1effort_d	Everything was an effort	Harmonised LASI-DAD
r1whappy_d	Was happy	Harmonised LASI-DAD
r1fhope_d	Felt hopeful	Harmonised LASI-DAD
r1bother_d	Bothered by things	Harmonised LASI-DAD
r1anx5	Five item anxiety score	Harmonised LASI-DAD
r1worst	Anxiety inventory worst happening	Harmonised LASI-DAD
r1nerv	Anxiety inventory nervous	Harmonised LASI-DAD
r1tremb	Anxiety inventory handls trembling	Harmonised LASI-DAD
r1fdying	Anxiety inventory fear of dying	Harmonised LASI-DAD
r1faint	Anxiety inventory felt faint	Harmonised LASI-DAD
r1inf_rel	Informant relation to respondent	Harmonised LASI-DAD
r1inf_care	Whether informant is caregiver to respondent	Harmonised LASI-DAD
r1inf_yrs	Years informant has known respondent	Harmonised LASI-DAD
r1inf_freq	Frequency of contact between informant and respondent	Harmonised LASI-DAD
r1bl1score	Blessed Test Part 1	Harmonised LASI-DAD
r1bl1_1	Performing Household tasks	Harmonised LASI-DAD
r1bl1_2	Coping with small amounts of money	Harmonised LASI-DAD
r1bl1_3	Remebering short list (e.g., shopping list)	Harmonised LASI-DAD
r1bl1_4	Ability to find way indoors (e.g., in home)	Harmonised LASI-DAD
r1bl1_5	Ability to find way familiar streets	Harmonised LASI-DAD
r1bl1_6	Ability to grasp situations/explanations	Harmonised LASI-DAD
r1bl1_7	Ability to recall recent events	Harmonised LASI-DAD
r1bl1_8	Tends to dwell on the pas	Harmonised LASI-DAD
r1bl2score	Blessed Test Part 2	Harmonised LASI-DAD
r1bl2_2r	How well respondent feeds themselves	Harmonised LASI-DAD
r1bl2_3r	How well respondent cleans themselves after toile	Harmonised LASI-DAD
r1bl2_4r	How well respondent can dress unaided	Harmonised LASI-DAD
r1iqscore1	IQCODE family/friend details	Harmonised LASI-DAD
r1iqscore2	IQCODE recent events	Harmonised LASI-DAD
r1iqscore3	IQCODE recent conversations	Harmonised LASI-DAD
r1iqscore4	IQCODE address and telephone number	Harmonised LASI-DAD
r1iqscore5	IQCODE day and month	Harmonised LASI-DAD
r1iqscore6	IQCODE where things are usually kept	Harmonised LASI-DAD
r1iqscore7	IQCODE where to find things	Harmonised LASI-DAD
r1iqscore8	IQCODE work familiar machines	Harmonised LASI-DAD
r1iqscore9	IQCODE new gadget or machine	Harmonised LASI-DAD
r1iqscore10	IQCODE new things in general	Harmonised LASI-DAD
r1iqscore11	IQCODE story in a book or on TV	Harmonised LASI-DAD
r1iqscore12	IQCODE making decisions on everyday matters	Harmonised LASI-DAD
r1iqscore13	IQCODE handling money for shopping	Harmonised LASI-DAD
r1iqscore14	IQCODE handling financial matters	Harmonised LASI-DAD
r1iqscore15	IQCODE handling other everyday arithmetic problems	Harmonised LASI-DAD
r1iqscore16	IQCODE reason things through	Harmonised LASI-DAD
r1jormscore	Overall IQCODE Score	Harmonised LASI-DAD
r1scis	Cognition scissors	Harmonised LASI-DAD
r1coconut	Cognition coconut	Harmonised LASI-DAD
r1prime	Cognition Prime Minister	Harmonised LASI-DAD
r1tics_score	Telephone Interview for Cognitive Status score	Harmonised LASI-DAD
r1jp_animl	Similarities elephant and monkey	Harmonised LASI-DAD
r1jp_flwr	Similarities rose and jasmine	Harmonised LASI-DAD
r1jp_lie	Differences lie and mistake	Harmonised LASI-DAD
r1jp_river	Diffferences river and pond	Harmonised LASI-DAD
r1jp_rupee1	25 paise coins for one Rupee	Harmonised LASI-DAD
r1jp_rupee2	25 paise coins for six and a half rupees	Harmonised LASI-DAD
r1jp_fndkid	Judgement with finding lost child on the road	Harmonised LASI-DAD
r1csi1	General decline in mental functioning	Harmonised LASI-DAD
r1csi2	Remebering things is a serious problem	Harmonised LASI-DAD
r1csi3	Forget where put things	Harmonised LASI-DAD
r1csi4	Forget where things are usually kept	Harmonised LASI-DAD
r1csi5	Forget the names of friends	Harmonised LASI-DAD
r1csi6	Forget the names of family members	Harmonised LASI-DAD
r1csi7	Forget what wanted to say in middle of sentence	Harmonised LASI-DAD
r1csi8	Difficulty finding the right words	Harmonised LASI-DAD
r1csi9	Uses the wrong words	Harmonised LASI-DAD
r1csi10	Tend to talk about things that happened long ago	Harmonised LASI-DAD
r1csi11	Respondent forgets when last saw informant	Harmonised LASI-DAD
r1csi12	Forgets what happened the day before	Harmonised LASI-DAD
r1csi13	Forgets where they are	Harmonised LASI-DAD
r1csi14	Gets lost in the community	Harmonised LASI-DAD
r1csi15	Gets lost in own home	Harmonised LASI-DAD
r1elbow	Cognition elbow	Harmonised LASI-DAD
r1hammer	Cognition ahmmer	Harmonised LASI-DAD
r1store	Cognition store	Harmonised LASI-DAD
r1point	Cognition point	Harmonised LASI-DAD
r1csid_score	CSID 4 item score	Harmonised LASI-DAD
r1ser7.x	Serial 7s	Harmonised LASI-DAD
r1adla_d	Some difficulty with ADLs (6 point)	Harmonised LASI-DAD
r1walkra	Some difficulty walking across room	Harmonised LASI-DAD
r1batha	Some difficulty with bathing	Harmonised LASI-DAD
r1dressa	Some difficulty with dressing	Harmonised LASI-DAD
r1eata	Some difficulty with eating	Harmonised LASI-DAD
r1beda	Some difficulty getting in/out of bed	Harmonised LASI-DAD
r1toilta	Some difficulty using toilet	Harmonised LASI-DAD
r1iadltot1_d	Some difficulty IADLS (7 point)	Harmonised LASI-DAD
r1phonea	Some difficulty using phone	Harmonised LASI-DAD
r1moneya	Some difficulty managing money	Harmonised LASI-DAD
r1medsa	Some difficulty taking medications	Harmonised LASI-DAD
r1shopa	Some difficulty shopping for groceries	Harmonised LASI-DAD
r1mealsa	Some difficulty preparing hot meals	Harmonised LASI-DAD
r1housewka	Some difficulty doing household chores	Harmonised LASI-DAD
r1geta	Some difficulty getting around	Harmonised LASI-DAD
r1walk100a	Some difficulty walking 100 yards	Harmonised LASI
r1sita	Some difficulty sitting for 2 hours	Harmonised LASI
r1chaira	Some difficulty getting up from chair	Harmonised LASI
r1stoopa	Some difficulty stoop/kneel/crouch	Harmonised LASI
r1pusha	Some difficulty push/pull large object	Harmonised LASI
r1lifta	Some difficulty lift/carry 5 kilograms	Harmonised LASI
r1dimea	Some difficulty pick up a coin	Harmonised LASI
r1clim1a	Some difficulty climb 1 flight of stairs	Harmonised LASI
r1armsa	Some difficulty extending arms	Harmonised LASI
r1act_tv	Activities Watching TV	Harmonised LASI-DAD
r1act_read	Activities Reading	Harmonised LASI-DAD
r1act_chor	Activities chores	Harmonised LASI-DAD
r1act_comp	Activities computer or the internet	Harmonised LASI-DAD
r1act_nap	Activities napping	Harmonised LASI-DAD
r1act_meal	Activities preparing hot meal	Harmonised LASI-DAD
r1act_trav	Activities traveling	Harmonised LASI-DAD
r1act_pubt	Activities public transit	Harmonised LASI-DAD
r1act_work	Activities work or volunteer	Harmonised LASI-DAD
r1act_stor	Activities store or market for food	Harmonised LASI-DAD
r1act_walk	Activities walking	Harmonised LASI-DAD
r1act_spor	Activities yoga or other exercise	Harmonised LASI-DAD
r1ten1	10-66 household chores	Harmonised LASI-DAD
r1ten2	10-66 special skill or hobby	Harmonised LASI-DAD
r1ten3	10-66 handle money	Harmonised LASI-DAD
r1ten4	10-66 adjusting to change	Harmonised LASI-DAD
r1ten5	10-66 think and reason	Harmonised LASI-DAD
mh046	Computation sale in shop	Initial LASI
mh047	Computation lottery winning	Initial LASI
ht009	Ever diagnosed with neurological or psychiatric problem	Initial LASI
e	Ever diagnosed with depression	Initial LASI
cdr	Clininical Demetia Rating as binary	Not in Original Datasets
